# Supplementary material for: Nervous System-on-Chip: Innovative Microfluidic Platform to Compartmentalize hiPSC-Derived Neural Networks
Source: Micromachines (Basel). 2026 Feb 1;17(2):199. doi: 10.3390/mi17020199 (PMC12942585; doi:10.3390/mi17020199)
Supplement: Supplementary file 1 [file micromachines-17-00199-s001.zip]

Archive with 1 entries (1 files):
- micromachines-4091788-supplementary.pdf
